# Supplementary material for: Wall shear stress measured with 4D flow CMR correlates with biomarkers of inflammation and collagen synthesis in mild-to-moderate ascending aortic dilation and tricuspid aortic valves
Source: Eur Heart J Cardiovasc Imaging. 2024 May 15;25(10):1384–93. doi: 10.1093/ehjci/jeae130 (PMC11441033; doi:10.1093/ehjci/jeae130)
Supplement: jeae130_Supplementary_Data [file jeae130_supplementary_data.zip]

Archive with 2 entries (2 files):
- SupplementaryMaterial.docx
- SupplementaryVideo1.mp4
